# Supplementary material for: Comprehensive analysis of NT5DC family prognostic and immune significance in breast cancer
Source: Medicine (Baltimore). 2023 Feb 10;102(6):e32927. doi: 10.1097/MD.0000000000032927 (PMC9907984; doi:10.1097/MD.0000000000032927)
Supplement: Supplementary file 3 [file medi-102-e32927-s003.xlsx]

## Sheet: Table S1
Immunecheckpoint	Gene	Spearman Correlation Test
		rho	p
Immunoinhibitor	ADORA2A	-0.154	3.04e-07
	BTLA	0.23	1.31e-14
	CD96	0.224	6.13e-14
	CD244	0.146	1.23e-06
	CD274	0.24	1e-15
	CTLA4	0.243	3.74e-16
	IDO1	0.283	1.26e-21
	IL10	0.169	1.96e-08
	IL10RB	0.196	6.49e-11
	LAG3	0.17	1.5e-08
	PDCD1	0.133	9.72e-06
	PDCD1LG2	0.272	5.13e-20
	PVRL2	-0.339	<2.20E-16
	TGFB1	-0.236	2.94e-15
	TGFBR1	0.217	4.37e-13
	TIGIT	0.235	3.81e-15
Immunostimulator	CD27	0.115	0.000134
	CD28	0.199	3.13e-11
	CD40	0.122	5.28e-05
	CD40LG	0.191	1.82e-10
	CD48	0.124	3.74e-05
	CD70	0.114	0.000152
	CD80	0.242	5.46e-16
	CD86	0.126	2.63e-05
	CXCR4	0.237	1.94e-15
	ICOS	0.266	3.54e-19
	ICOSLG	0.164	5.07e-08
	IL2RA	0.329	<2.20E-16
	IL6	0.188	3.67e-10
	IL6R	0.257	7.1e-18
	KLRC1	0.141	2.67e-06
	KLRK1	0.103	0.000628
	LTA	0.193	1.11e-10
	NT5E	0.166	3.35e-08
	PVR	0.354	<2.20E-16
	TMEM173	-0.1	0.000876
	TNFRSF13C	0.259	3.63e-18
	TNFRSF14	-0.318	<2.20E-16
	TNFRSF17	0.185	6.47e-10
	TNFRSF18	-0.262	1.5e-18
	TNFRSF8	0.166	3.08e-08
	TNFRSF9	0.287	2.57e-22
	TNFSF13	-0.212	1.45e-12
	TNFSF13B	0.25	4.72e-17
	TNFSF14	0.229	1.64e-14
	TNFSF15	0.322	<2.20E-16
	TNFSF9	0.127	2.42e-05
	ULBP1	0.398	<2.20E-16
