# Supplementary material for: Comprehensive analysis of NT5DC family prognostic and immune significance in breast cancer
Source: Medicine (Baltimore). 2023 Feb 10;102(6):e32927. doi: 10.1097/MD.0000000000032927 (PMC9907984; doi:10.1097/MD.0000000000032927)
Supplement: Supplementary file 4 [file medi-102-e32927-s004.xlsx]

## Sheet: Table S2
Immunecheckpoint	Gene	Spearman Correlation Test
		rho	p
Immunoinhibitor	ADORA2A	-0.139	3.66e-06
	BTLA	-0.204	8.88e-12
	CD244	-0.239	1.11e-15
	CD96	-0.199	2.73e-11
	CSF1R	-0.152	4.07e-07
	CTLA4	-0.286	4.23e-22
	HAVCR2	-0.182	1.19e-09
	IDO1	-0.225	4.72e-14
	IL10	-0.246	1.82e-16
	IL10RB	-0.198	3.51e-11
	LAG3	-0.301	<2.20E-16
	LGALS9	-0.202	1.43e-11
	PDCD1	-0.309	<2.20E-16
	PDCD1LG2	-0.236	2.85e-15
	PVRL2	0.155	2.44e-07
	TGFB1	-0.217	3.52e-13
	TIGIT	-0.244	3.18e-16
Immunostimulator	C10orf54	-0.262	1.13e-18
	CD27	-0.277	1.16e-20
	CD276	-0.188	3.35e-10
	CD28	-0.207	4.96e-12
	CD40	-0.301	6.4e-26
	CD40LG	-0.178	2.92e-09
	CD48	-0.251	4.19e-17
	CD70	-0.266	3.42e-19
	CD80	-0.176	4.28e-09
	CD86	-0.207	4.58e-12
	CXCR4	-0.184	8.1e-10
	ICOS	-0.245	2.02e-16
	ICOSLG	-0.216	5.37e-13
	IL2RA	-0.261	2.06e-18
	IL6	-0.19	2.54e-10
	KLRC1	-0.183	1.1e-09
	KLRK1	-0.209	3.14e-12
	LTA	-0.282	1.93e-21
	NT5E	-0.102	0.000671
	PVR	-0.248	7.82e-17
	RAET1E	0.208	3.97e-12
	TMEM173	-0.159	1.23e-07
	TNFRSF13B	-0.243	3.98e-16
	TNFRSF13C	-0.235	3.36e-15
	TNFRSF17	-0.175	5.56e-09
	TNFRSF25	-0.238	1.45e-15
	TNFRSF4	-0.339	<2.20E-16
	TNFRSF8	-0.342	<2.20E-16
	TNFRSF9	-0.194	9.52e-11
	TNFSF13	0.222	1.08e-13
	TNFSF13B	-0.192	1.52e-10
	TNFSF14	-0.191	1.66e-10
	TNFSF9	-0.273	3.51e-20
