# Supplementary material for: Comprehensive analysis of NT5DC family prognostic and immune significance in breast cancer
Source: Medicine (Baltimore). 2023 Feb 10;102(6):e32927. doi: 10.1097/MD.0000000000032927 (PMC9907984; doi:10.1097/MD.0000000000032927)
Supplement: Supplementary file 5 [file medi-102-e32927-s005.xlsx]

## Sheet: Table S3
Immunecheckpoint	Gene	Spearman Correlation Test
		rho	p
Immunoinhibitor	CD274	-0.122	4.84e-05
	CTLA4	0.165	3.95e-08
	IDO1	0.161	7.85e-08
	IL10RB	0.221	1.41e-13
	KDR	-0.2	2.6e-11
	LAG3	0.244	3.18e-16
	PDCD1	0.167	2.73e-08
	PVRL2	-0.262	1.28e-18
Immunostimulator	C10orf54	0.128	1.95e-05
	CD27	0.115	0.000143
	CD276	0.258	5.23e-18
	CD40	0.139	3.98e-06
	CD70	0.199	3e-11
	CXCL12	-0.169	1.79e-08
	CXCR4	0.179	2.66e-09
	ENTPD1	-0.117	0.000103
	ICOS	0.101	0.000761
	ICOSLG	0.288	1.79e-22
	IL2RA	0.188	3.75e-10
	IL6	0.126	2.83e-05
	LTA	0.137	4.91e-06
	MICB	-0.105	0.000479
	PVR	0.4	<2.20E-16
	RAET1E	-0.124	4.02e-05
	TMEM173	-0.109	0.000294
	TNFRSF13C	0.293	3.02e-23
	TNFRSF17	0.102	0.000677
	TNFRSF25	0.266	3.32e-19
	TNFRSF4	0.262	1.5e-18
	TNFRSF8	0.215	7.06e-13
	TNFSF13	-0.266	3.92e-19
	TNFSF4	-0.132	1.21e-05
	TNFSF9	0.181	1.47e-09
	ULBP1	0.323	<2.20E-16
