# Supplementary material for: Comprehensive analysis of NT5DC family prognostic and immune significance in breast cancer
Source: Medicine (Baltimore). 2023 Feb 10;102(6):e32927. doi: 10.1097/MD.0000000000032927 (PMC9907984; doi:10.1097/MD.0000000000032927)
Supplement: Supplementary file 6 [file medi-102-e32927-s006.xlsx]

## Sheet: Table S4
Immunecheckpoint	Gene	Spearman Correlation Test
		rho	p
Immunoinhibitor	BTLA	-0.124	3.74e-05
	CD160	0.126	2.81e-05
	CD244	-0.149	6.87e-07
	CD96	-0.133	1.03e-05
	CSF1R	-0.147	9.56e-07
	CTLA4	-0.114	0.000153
	HAVCR2	-0.184	8.68e-10
	IL10	-0.124	3.68e-05
	IL10RB	-0.13	1.49e-05
	KDR	-0.107	0.000383
	LAG3	-0.136	6.23e-06
	LGALS9	-0.273	3.57e-20
	PDCD1	-0.146	1.12e-06
	PVRL2	-0.113	0.000169
	TGFB1	-0.224	7.1e-14
	TIGIT	-0.142	2.35e-06
	VTCN1	0.108	0.000336
Immunostimulator	C10orf54	-0.185	6.24e-10
	CD27	-0.164	4.78e-08
	CD28	-0.137	5.62e-06
	CD40	-0.173	8.93e-09
	CD40LG	-0.148	8.39e-07
	CD48	-0.196	5.4e-11
	CD70	-0.106	0.000448
	CD86	-0.154	2.83e-07
	CXCL12	-0.116	0.000122
	ICOS	-0.11	0.000246
	KLRC1	-0.126	2.75e-05
	KLRK1	-0.153	3.39e-07
	LTA	-0.137	5.44e-06
	PVR	0.216	5.51e-13
	TMEM173	-0.208	4.05e-12
	TNFRSF13B	-0.159	1.24e-07
	TNFRSF14	-0.204	8.65e-12
	TNFRSF18	-0.103	0.000604
	TNFRSF4	-0.22	1.88e-13
	TNFRSF8	-0.137	4.98e-06
	TNFSF13	-0.201	1.8e-11
	TNFSF14	-0.137	5.63e-06
	TNFSF15	0.108	0.000315
	ULBP1	0.128	2.07e-05
